# Supplementary material for: Citrullination of glucokinase is linked to autoimmune diabetes
Source: Nat Commun. 2022 Apr 6;13:1870. doi: 10.1038/s41467-022-29512-0 (PMC8986778; doi:10.1038/s41467-022-29512-0)
Supplement: Supplementary file 4 — Source Data [file 41467_2022_29512_MOESM4_ESM.zip]

Archive with 4 entries (4 files):
- __MACOSX/._Source Data_File 1_Final.xlsx
- __MACOSX/._Source Data_File 2_Final.xlsx
- Source Data_File 1_Final.xlsx
- Source Data_File 2_Final.xlsx
