# Supplementary material for: Citrullination of glucokinase is linked to autoimmune diabetes
Source: Nat Commun. 2022 Apr 6;13:1870. doi: 10.1038/s41467-022-29512-0 (PMC8986778; doi:10.1038/s41467-022-29512-0)
Supplement: Supplementary file 4 — Source Data [file 41467_2022_29512_MOESM4_ESM.zip › Source Data_File 1_Final.xlsx]

## Sheet: Fig 2b
				anti-glucokinase			anti-citrullinated-glucokinase
				B10.BR	Pre-diabetic	Diabetic	B10.BR	Pre-diabetic	Diabetic
				0.098	0.168	0.717	0.112	0.238	0.692
				0.105	0.112	0.331	0.121	0.122	0.465
				0.125	0.1	0.172	0.148	0.147	0.267
				0.107	0.12	0.15	0.119	0.186	0.202
				0.102	0.117	0.196	0.116	0.153	0.352
				0.09	0.094	0.481	0.103	0.107	0.693
				0.096	0.126	0.247	0.116	0.16	0.366
				0.096	0.128	0.255	0.102	0.225	0.387
				0.105	0.202	0.338	0.101	0.37	0.372
				0.135	0.167	0.275	0.14	0.245	0.414
				0.101	0.132	0.651	0.103	0.186	1.273
				0.097	0.144	0.294	0.119	0.195	0.573
				0.096	0.139	0.471	0.105	0.233	0.746
				0.11	0.139	0.407	0.117	0.203	0.244
				0.101	0.134	0.295	0.107	0.174	0.518
				0.092	0.141	0.63	0.1	0.174	3.795
				0.11	0.103		0.147	0.121
				0.099	0.137		0.104	0.189
				0.092	0.191		0.11	0.363
				0.104	0.35		0.11	0.731
				0.11	0.128		0.109	0.186
				0.274	0.204		0.439	0.24
				0.125	0.297		0.167	0.436
				0.099	0.119		0.124	0.146
				0.103	0.12		0.127	0.144
				0.107	0.115		0.136	0.123
				0.119	0.284		0.154	0.293
				0.108	0.154		0.107	0.241
				0.111	0.141		0.136	0.212
				0.112	0.214		0.117	0.372
				0.097	0.206		0.124	0.451
				0.098	0.158		0.114	0.2
				0.181	0.178		0.271	0.271
				0.135	0.681		0.18	0.825
				0.121	0.346		0.149	0.394
				0.189	0.233		0.169	0.321
				0.094	0.204		0.116	0.621
				0.112	0.16		0.126	0.192
				0.136	0.13		0.155	0.17
				0.121	0.199		0.163	0.301
				0.125	0.173		0.155	0.29
				0.155	0.223		0.208	0.342
				0.116	0.216		0.164	0.371
				0.184	0.208		0.246	0.29
				0.153	0.229		0.178	0.364
				0.196	0.207		0.22	0.324
				0.136	0.405		0.187	0.632
				0.121	0.211		0.155	0.293
				0.121	0.161		0.144	0.243
				0.171	0.317		0.298	0.502
				0.283	0.168		0.685	0.252
				0.132	1.556		0.143	1.562
					0.193			0.312
					0.161			0.291
					0.28			0.407
					0.103			0.101
					0.212			0.353
					0.327			0.398
					0.268			0.33
					0.29			0.453
					0.467			0.683
					0.203			0.329
					0.249			0.384
					0.447			0.643
					0.193			0.271
					0.141			0.205
					0.157			0.231
					0.221			0.446
					0.169			0.226
					0.173			0.242
					0.195			0.275
					0.318			0.578
					0.232			0.357
					0.312			0.586
					0.204			0.35
					0.206			0.343
					0.195			0.188
					0.191			0.279

## Sheet: Fig 2c
			anti-glucokinase		anti-citrilinated glucokinase
			healthy	T1D	healthy	T1D
			0.25	1.255	0.268	1.199
			0.865	0.455	0.824	0.48
			0.868	0.806	0.812	0.792
			0.573	0.27	0.616	0.583
			0.683	0.812	0.71	0.974
			0.665	0.752	0.71	0.751
			0.592	0.494	0.702	0.549
			0.343	0.655	0.614	0.577
			0.243	0.971	0.401	0.958
			0.442	0.461	0.518	0.465
			0.29	1.165	0.404	0.842
			0.485	0.355	0.492	0.376
			0.298	0.203	0.365	0.201
			0.425	0.74	0.572	0.772
			0.248	0.647	0.345	0.563
			0.453	0.579	0.571	0.72
			0.274	0.868	0.306	1.022
			0.334	0.524	0.428	0.877
				0.387		0.43
				0.378		0.439
				0.487		0.492
				0.355		0.777
				0.634		0.586
				0.478		1.186
				0.358		0.247
				0.205		0.479
				0.34		0.781
				0.536		0.572
				0.708		0.47
				0.395		0.731
				0.828		0.757
				0.978		0.703
				0.661		0.736
				0.613		0.724
				0.583		0.434
				0.479		0.43
				0.475		0.65
				0.65		0.542
				0.579		0.331
				0.226		0.974
				0.886		0.399
				0.321		0.553
				0.403		0.287
				0.275		0.477
				0.355		1.111
				0.827		0.573
				0.431		1.054
				0.868		0.468
				0.343		0.441
				0.435		0.342
				0.364		0.69
				0.507		0.599
				1.039		0.642
				0.741		0.607
				0.47

## Sheet: Fig 3a
		Control	T1D
		2.6617	5.4631
		1	29.5391
		3.6624	19.5496
		2.4519	8.525
		6.5494	22.0869
		2.6803	2.5555
		4.1561	15.1842
		5.2683	10.1351
		2.0015	11.1429
		4.0328	10.3378

## Sheet: Fig 3b
		Control	T1D
		66.6667	46.6667
		75	31.5789
			18.1818
		60	10
		66.6667	54.5455
		50	63.8889
			50
			74.0741
			52.1739

## Sheet: Fig 3c
		GK 192 HC	GK 192 T1D	GK 199 HC	GK 199 T1D	GK 266 HC	GK 266 T1D	GK 270 HC	GK 270 T1D	GK 346 HC	GK 346 T1D
		0.25	1.099	1.0527	0.5495	0	1.0403	1.109	0.6936	0.25	2.0807
		0.25	7.7196	0.25	7.7196	0	3.1333	0.25	7.8333	0.25	3.1333
		0.7977	1.4483	0.25	4.3449	1.3459	4.2989	1.0188	5.1586	0.25	4.2989
		0.6179	1.3249	0.25	1.7666	0.667	1.698	0.667	2.7167	0.25	1.0188
		0.25	0.6787	1.7506	7.4652	1.7058	1.7429	1.1372	4.6477	1.7058	7.5524
		0.25	0.25	0.5702	0.25	0.25	1.5476	1.3601	0.2579	0.25	0.25
		0.25	0.7513	2.0498	3.005	0.25	1.4906	0.25	2.4843	1.3563	7.453
		1.8073	1.8275	2.711	0	0.25	2.3736	0.25	0.3956	0.25	5.5384
		0.5761	2.4991	0.25	2.9156	0.6754	0.8592	0.25	0.2864	0.25	4.5826
		1.0672	4.6712	0.25	0.25	1.3578	2.7083	0.4526	0.9028	0.9052	1.8055

## Sheet: Fig 3d
		GK 192	GK 199	GK 266	GK 270	GK 346	GK Ab
	p't 1	1.099	0.5495	1.0403	0.6936	2.0807	4.87
	p't 2	7.7196	7.7196	3.1333	7.8333	3.1333	16.93
	p't 3	1.4483	4.3449	4.2989	5.1586	4.2989	4.6
	p't 4	1.3249	1.7666	1.698	2.7167	1.0188	20.41
	p't 5	0.6787	7.4652	1.7429	4.6477	7.5524	10.23
	p't 6	0.25	0.25	1.5476	0.2579	0.25	8.94
	p't 7	0.7513	3.005	1.4906	2.4843	7.453	8.05
	p't 8	1.8275	0	2.3736	0.3956	5.5384	14.39
	p't 9	2.4991	2.9156	0.8592	0.2864	4.5826	4.08
	p't 10	4.6712	0.25	2.7083	0.9028	1.8055	4.99

## Sheet: Fig 3e
		GK Ab	Total Freq
		0.487	5.4631
		1.693	29.5391
		0.46	19.5496
		2.041	8.525
		1.023	22.0869
		0.894	2.5555
		0.805	15.1842
		1.439	10.1351
		0.408	11.1429
		0.499	10.3378
		0.38	2.6617
		0.47	1
		0.37	2.4519
		0.471	6.5494
		0.259	2.6803
		0.495	4.1561
		0.263	5.2683
		0.216	4.0328

## Sheet: Fig 4b
			glucose (nM)				glucose (nM)				glucose (nM)
				2.5				5				16.7				KCl				pyruvate
		control	30.805	38.2928	30.4331		81.9886	97.2542	185.972		177.461	186.976			67.9796	79.2671	102.619		147.935	184.71	287.546
		cytokine	50.274	33.4392	29.2587		40.7272	70.277	50.517		47.3426	76.8779	64.0773		69.3398	58.2064	170.62		33.7005	30.3798	95.3725
		cytokine + YW3-56	42.5356	26.9388	26.5034		38.7513	47.2935	37.2188		95.9987	101.342	93.7876		91.8746	82.0356	59.5376		78.6578	90.7306	140.964
		YW3-56	20.6698	24.1975	21.4049		75.1459	84.4819	61.4806		227.056	273.99	236.558		216.859	173.302	216.475		292.452	273.99	273.99

## Sheet: Fig 5c
				rhGK	PAD treated-rhGK
				72.34	56.53
				76.63	60.82

## Sheet: Fig 5d
			PAD treated-rhGK	rhGK
		Best-fit values
		Vmax	119.9	115.1
		Km	16.2	8.48
		Std. Error
		Vmax	7.739	10.53
		Km	2.315	2.08
		95% CI (profile likelihood)
		Vmax	100.3 to 146.1	88.26 to 153.0
		Km	10.71 to 24.74	3.777 to 17.38

[truncated: 3 more sheets: supplementary Table 1, supplementary Fig 2a & b, supplementary Fig 2c]
