# Supplementary material for: Citrullination of glucokinase is linked to autoimmune diabetes
Source: Nat Commun. 2022 Apr 6;13:1870. doi: 10.1038/s41467-022-29512-0 (PMC8986778; doi:10.1038/s41467-022-29512-0)
Supplement: Supplementary file 4 — Source Data [file 41467_2022_29512_MOESM4_ESM.zip › Source Data_File 2_Final.xlsx]

## Sheet: R46
Mascot Search Results
Peptide View
MS/MS Fragmentation of GLRLETHEEASVK
Found in sp|P35557-DDK|HXK4_HUMAN in MLYang, Hexokinase-4 with DDK tag OS=Homo sapiens OX=9606 GN=GCK PE=1 SV=1
Match to Query 14826: 1468.757168 from(735.385860,2+) intensity(278174.5312) rtinseconds(1658) rawfile(W:\Orbitrap_Fusion_2019_W\OTF19-3700B3_Yang_GK-PAD.raw) scans(9613) index(7182)
Title: SpectrumID: "8226"; File: "W:\Orbitrap_Fusion_2019_W\OTF19-3700B3_Yang_GK-PAD.raw"
Data file File Name: W:\Orbitrap_Fusion_2019_W\OTF19-3700B3_Yang_GK-PAD.raw;File Path: ;File Time: 9/18/2019 8:30:38 PM;File Size: 593268248 [Byte]
Label all possible matches
Label matches used for scoring
Monoisotopic mass of neutral peptide Mr(calc): 1468.7521
Variable modifications:
R3 : Deamidated (R), with neutral losses 0.0000(shown in table), 43.0058
Ions Score: 63 Expect: 2.2e-06
Matches : 29/196 fragment ions using 54 most intense peaks (help)
#	b	b++	b*	b*++	b0	b0++	Seq.	y	y++	y*	y*++	y0	y0++	#
1	58.0287	29.518					G							13
2	171.113	86.06					L	1412.74	706.873	1395.71	698.359	1394.73	697.867	12
3	328.198	164.603	311.171	156.089			R	1299.65	650.331	1282.63	641.817	1281.64	641.325	11
4	441.282	221.145	424.255	212.631			L	1142.57	571.788	1125.54	563.275	1124.56	562.783	10
5	570.325	285.666	553.298	277.153	552.314	276.661	E	1029.48	515.246	1012.46	506.733	1011.47	506.241	9
6	671.372	336.19	654.346	327.676	653.362	327.185	T	900.442	450.725	883.416	442.211	882.432	441.719	8
7	808.431	404.719	791.405	396.206	790.421	395.714	H	799.394	400.201	782.368	391.688	781.384	391.196	7
8	937.474	469.24	920.447	460.727	919.463	460.235	E	662.336	331.671	645.309	323.158	644.325	322.666	6
9	1066.52	533.762	1049.49	525.249	1048.51	524.756	E	533.293	267.15	516.266	258.637	515.282	258.145	5
10	1137.55	569.28	1120.53	560.767	1119.54	560.275	A	404.25	202.629	387.224	194.115	386.24	193.624	4
11	1224.59	612.796	1207.56	604.283	1206.57	603.791	S	333.213	167.11	316.187	158.597	315.203	158.105	3
12	1323.65	662.331	1306.63	653.817	1305.64	653.325	V	246.181	123.594	229.155	115.081			2
13							K	147.113	74.06	130.086	65.5468			1
NCBI BLAST search of GLRLETHEEASVK
(Parameters: blastp, nr protein database, expect=20000, no filter, PAM30)
Other BLAST web gateways
All matches to this query
Score	Mr(calc)	Delta	Sequence
62.8	1468.75	0.005	GLRLETHEEASVK

## Sheet: R186
Mascot Search Results
Peptide View
MS/MS Fragmentation of ASGAEGNNVVGLLRDAIK
Found in sp|P35557-DDK|HXK4_HUMAN in MLYang, Hexokinase-4 with DDK tag OS=Homo sapiens OX=9606 GN=GCK PE=1 SV=1
Match to Query 16875: 1783.948948 from(892.981750,2+) intensity(198406.1875) rtinseconds(3328) rawfile(W:\Orbitrap_Fusion_2019_W\OTF19-3700B3_Yang_GK-PAD.raw) scans(20054) index(15681)
Title: SpectrumID: "17506"; File: "W:\Orbitrap_Fusion_2019_W\OTF19-3700B3_Yang_GK-PAD.raw"
Data file File Name: W:\Orbitrap_Fusion_2019_W\OTF19-3700B3_Yang_GK-PAD.raw;File Path: ;File Time: 9/18/2019 8:30:38 PM;File Size: 593268248 [Byte]
Monoisotopic mass of neutral peptide Mr(calc): 1783.9428
Variable modifications:
R14 : Deamidated (R), with neutral losses 0.0000(shown in table), 43.0058
Ions Score: 80 Expect: 7.2e-08
Matches : 22/286 fragment ions using 33 most intense peaks (help)
#	b	b++	b*	b*++	b0	b0++	Seq.	y	y++	y*	y*++	y0	y0++	#
1	72.0444	36.5258					A							18
2	159.076	80.0418			141.066	71.0366	S	1713.91	857.46	1696.89	848.947	1695.9	848.455	17
3	216.098	108.553			198.087	99.5473	G	1626.88	813.944	1609.85	805.431	1608.87	804.939	16
4	287.135	144.071			269.124	135.066	A	1569.86	785.433	1552.83	776.92	1551.85	776.428	15
5	416.178	208.592			398.167	199.587	E	1498.82	749.915	1481.8	741.402	1480.81	740.909	14
6	473.199	237.103			455.188	228.098	G	1369.78	685.394	1352.75	676.88	1351.77	676.388	13
7	587.242	294.125	570.215	285.611	569.231	285.119	N	1312.76	656.883	1295.73	648.37	1294.75	647.878	12
8	701.285	351.146	684.258	342.633	683.274	342.141	N	1198.72	599.861	1181.69	591.348	1180.7	590.856	11
9	800.353	400.68	783.327	392.167	782.343	391.675	V	1084.67	542.84	1067.65	534.327	1066.66	533.835	10
10	899.422	450.214	882.395	441.701	881.411	441.209	V	985.604	493.306	968.577	484.792	967.593	484.3	9
11	956.443	478.725	939.417	470.212	938.433	469.72	G	886.536	443.772	869.509	435.258	868.525	434.766	8
12	1069.53	535.267	1052.5	526.754	1051.52	526.262	L	829.514	415.261	812.488	406.748	811.504	406.255	7
13	1182.61	591.809	1165.58	583.296	1164.6	582.804	L	716.43	358.719	699.404	350.205	698.42	349.713	6
14	1339.7	670.352	1322.67	661.839	1321.69	661.347	R	603.346	302.177	586.319	293.663	585.336	293.171	5
15	1454.72	727.865	1437.7	719.352	1436.71	718.86	D	446.261	223.634	429.234	215.121	428.25	214.629	4
16	1525.76	763.384	1508.73	754.871	1507.75	754.379	A	331.234	166.121	314.207	157.607			3
17	1638.84	819.926	1621.82	811.413	1620.83	810.921	I	260.197	130.602	243.17	122.089			2
18							K	147.113	74.06	130.086	65.5468			1
NCBI BLAST search of ASGAEGNNVVGLLRDAIK
(Parameters: blastp, nr protein database, expect=20000, no filter, PAM30)
Other BLAST web gateways
All matches to this query
Score	Mr(calc)	Delta	Sequence	Site Analysis
79.9	1783.94	0.0062	ASGAEGNNVVGLLRDAIK	Deamidated R14 100.00%
13.2	1783.94	0.0062	ASGAEGNNVVGLLRDAIK	Deamidated N8 0.00%
6.9	1783.94	0.0062	ASGAEGNNVVGLLRDAIK	Deamidated N7 0.00%

## Sheet: R327
Mascot Search Results
Peptide View
MS/MS Fragmentation of TRGAFETR
Found in sp|P35557-DDK|HXK4_HUMAN in MLYang, Hexokinase-4 with DDK tag OS=Homo sapiens OX=9606 GN=GCK PE=1 SV=1
Match to Query 10685: 937.464148 from(469.739350,2+) intensity(98274.3281) rtinseconds(1188) rawfile(W:\Orbitrap_Fusion_2019_W\OTF19-3700B3_Yang_GK-PAD.raw) scans(6539) index(4574)
Title: SpectrumID: "5365"; File: "W:\Orbitrap_Fusion_2019_W\OTF19-3700B3_Yang_GK-PAD.raw"
Data file File Name: W:\Orbitrap_Fusion_2019_W\OTF19-3700B3_Yang_GK-PAD.raw;File Path: ;File Time: 9/18/2019 8:30:38 PM;File Size: 593268248 [Byte]
Monoisotopic mass of neutral peptide Mr(calc): 937.4617
Variable modifications:
R2 : Deamidated (R), with neutral losses 43.0058(shown in table), 0.0000
Ions Score: 41 Expect: 0.00017
Matches : 14/122 fragment ions using 26 most intense peaks (help)
#	b	b++	b*	b*++	b0	b0++	Seq.	y	y++	y*	y*++	y0	y0++	#
1	102.055	51.5311			84.0444	42.5258	T							8
2	216.134	108.571	199.108	100.058	198.124	99.5655	R	794.415	397.711	777.389	389.198	776.405	388.706	7
3	273.156	137.082	256.129	128.568	255.145	128.076	G	680.336	340.672	663.31	332.159	662.326	331.666	6
4	344.193	172.6	327.166	164.087	326.182	163.595	A	623.315	312.161	606.288	303.648	605.304	303.156	5
5	491.261	246.134	474.235	237.621	473.251	237.129	F	552.278	276.642	535.251	268.129	534.267	267.637	4
6	620.304	310.656	603.277	302.142	602.293	301.65	E	405.209	203.108	388.183	194.595	387.199	194.103	3
7	721.351	361.179	704.325	352.666	703.341	352.174	T	276.167	138.587	259.14	130.074	258.156	129.582	2
8							R	175.119	88.0631	158.092	79.5498			1
NCBI BLAST search of TRGAFETR
(Parameters: blastp, nr protein database, expect=20000, no filter, PAM30)
Other BLAST web gateways
All matches to this query
Score	Mr(calc)	Delta	Sequence	Site Analysis
41	937.462	0.0024	TRGAFETR	Deamidated R2 99.99%

## Sheet: R345
Mascot Search Results
Peptide View
MS/MS Fragmentation of GAFETRFVSQVESDTGDRK
Found in sp|P35557-DDK|HXK4_HUMAN in MLYang, Hexokinase-4 with DDK tag OS=Homo sapiens OX=9606 GN=GCK PE=1 SV=1
Match to Query 18411: 2129.994102 from(711.005310,3+) intensity(81861.6016) rtinseconds(2689) rawfile(W:\Orbitrap_Fusion_2019_W\OTF19-3700B3_Yang_GK-PAD.raw) scans(16310) index(12909)
Title: SpectrumID: "14385"; File: "W:\Orbitrap_Fusion_2019_W\OTF19-3700B3_Yang_GK-PAD.raw"
Data file File Name: W:\Orbitrap_Fusion_2019_W\OTF19-3700B3_Yang_GK-PAD.raw;File Path: ;File Time: 9/18/2019 8:30:38 PM;File Size: 593268248 [Byte]
Monoisotopic mass of neutral peptide Mr(calc): 2129.9865
Variable modifications:
R6 : Deamidated (R), with neutral losses 0.0000(shown in table), 43.0058
R18 : Deamidated (R), with neutral losses 0.0000(shown in table), 43.0058
Ions Score: 29 Expect: 0.011
Matches : 19/374 fragment ions using 53 most intense peaks (help)
#	b	b++	b*	b*++	b0	b0++	Seq.	y	y++	y*	y*++	y0	y0++	#
1	58.0287	29.518					G							19
2	129.066	65.0366					A	2073.97	1037.49	2056.95	1028.98	2055.96	1028.48	18
3	276.134	138.571					F	2002.94	1001.97	1985.91	993.458	1984.92	992.966	17
4	405.177	203.092			387.166	194.087	E	1855.87	928.437	1838.84	919.924	1837.86	919.432	16
5	506.224	253.616			488.214	244.611	T	1726.82	863.916	1709.8	855.403	1708.81	854.91	15
6	663.31	332.159	646.283	323.645	645.299	323.153	R	1625.78	813.392	1608.75	804.879	1607.77	804.387	14
7	810.378	405.693	793.351	397.179	792.367	396.687	F	1468.69	734.849	1451.66	726.336	1450.68	725.844	13
8	909.447	455.227	892.42	446.714	891.436	446.222	V	1321.62	661.315	1304.6	652.802	1303.61	652.31	12
9	996.479	498.743	979.452	490.23	978.468	489.738	S	1222.55	611.781	1205.53	603.268	1204.54	602.776	11
10	1124.54	562.772	1107.51	554.259	1106.53	553.767	Q	1135.52	568.265	1118.5	559.752	1117.51	559.26	10
11	1223.61	612.306	1206.58	603.793	1205.6	603.301	V	1007.46	504.236	990.437	495.722	989.453	495.23	9
12	1352.65	676.828	1335.62	668.314	1334.64	667.822	E	908.396	454.701	891.369	446.188	890.385	445.696	8
13	1439.68	720.344	1422.65	711.83	1421.67	711.338	S	779.353	390.18	762.326	381.667	761.342	381.175	7
14	1554.71	777.857	1537.68	769.344	1536.7	768.852	D	692.321	346.664	675.294	338.151	674.31	337.659	6
15	1655.75	828.381	1638.73	819.868	1637.74	819.376	T	577.294	289.151	560.268	280.637	559.284	280.145	5
16	1712.78	856.892	1695.75	848.379	1694.77	847.886	G	476.246	238.627	459.22	230.113	458.236	229.621	4
17	1827.8	914.405	1810.78	905.892	1809.79	905.4	D	419.225	210.116	402.198	201.603	401.214	201.111	3
18	1984.89	992.948	1967.86	984.434	1966.88	983.942	R	304.198	152.603	287.171	144.089			2
19							K	147.113	74.06	130.086	65.5468			1
NCBI BLAST search of GAFETRFVSQVESDTGDRK
(Parameters: blastp, nr protein database, expect=20000, no filter, PAM30)
Other BLAST web gateways
All matches to this query
Score	Mr(calc)	Delta	Sequence	Site Analysis
28.8	2129.99	0.0076	GAFETRFVSQVESDTGDRK	Deamidated R6, R18 85.03%
21.3	2129.99	0.0076	GAFETRFVSQVESDTGDRK	Deamidated Q10, R18 14.88%

## Sheet: R333
Mascot Search Results
Peptide View
MS/MS Fragmentation of GAFETRFVSQVESDTGDR
Found in sp|P35557-DDK|HXK4_HUMAN in MLYang, Hexokinase-4 with DDK tag OS=Homo sapiens OX=9606 GN=GCK PE=1 SV=1
Match to Query 17677: 2000.914408 from(1001.464480,2+) intensity(265976.1875) rtinseconds(2769) rawfile(W:\Orbitrap_Fusion_2019_W\OTF19-3700B3_Yang_GK-PAD.raw) scans(16832) index(13368)
Title: SpectrumID: "14870"; File: "W:\Orbitrap_Fusion_2019_W\OTF19-3700B3_Yang_GK-PAD.raw"
Data file File Name: W:\Orbitrap_Fusion_2019_W\OTF19-3700B3_Yang_GK-PAD.raw;File Path: ;File Time: 9/18/2019 8:30:38 PM;File Size: 593268248 [Byte]
Monoisotopic mass of neutral peptide Mr(calc): 2000.9076
Variable modifications:
R6 : Deamidated (R), with neutral losses 43.0058(shown in table), 0.0000
Ions Score: 65 Expect: 1.5e-06
Matches : 17/288 fragment ions using 37 most intense peaks (help)
#	b	b++	b*	b*++	b0	b0++	Seq.	y	y++	y*	y*++	y0	y0++	#
1	58.0287	29.518					G							18
2	129.066	65.0366					A	1901.89	951.447	1884.86	942.934	1883.88	942.442	17
3	276.134	138.571					F	1830.85	915.929	1813.82	907.416	1812.84	906.924	16
4	405.177	203.092			387.166	194.087	E	1683.78	842.395	1666.76	833.881	1665.77	833.389	15
5	506.224	253.616			488.214	244.611	T	1554.74	777.873	1537.71	769.36	1536.73	768.868	14
6	620.304	310.656	603.277	302.142	602.293	301.65	R	1453.69	727.35	1436.67	718.836	1435.68	718.344	13
7	767.372	384.19	750.346	375.676	749.362	375.185	F	1339.61	670.31	1322.59	661.797	1321.6	661.305	12
8	866.441	433.724	849.414	425.211	848.43	424.719	V	1192.54	596.776	1175.52	588.262	1174.53	587.77	11
9	953.473	477.24	936.446	468.727	935.462	468.235	S	1093.48	547.241	1076.45	538.728	1075.47	538.236	10
10	1081.53	541.269	1064.5	532.756	1063.52	532.264	Q	1006.44	503.725	989.417	495.212	988.433	494.72	9
11	1180.6	590.803	1163.57	582.29	1162.59	581.798	V	878.385	439.696	861.359	431.183	860.375	430.691	8
12	1309.64	655.325	1292.62	646.812	1291.63	646.319	E	779.317	390.162	762.29	381.649	761.306	381.157	7
13	1396.67	698.841	1379.65	690.327	1378.66	689.836	S	650.274	325.641	633.247	317.127	632.263	316.635	6
14	1511.7	756.354	1494.67	747.841	1493.69	747.349	D	563.242	282.125	546.215	273.611	545.231	273.119	5
15	1612.75	806.878	1595.72	798.365	1594.74	797.873	T	448.215	224.611	431.188	216.098	430.204	215.606	4
16	1669.77	835.389	1652.74	826.876	1651.76	826.384	G	347.167	174.087	330.141	165.574	329.157	165.082	3
17	1784.8	892.902	1767.77	884.389	1766.79	883.897	D	290.146	145.577	273.119	137.063	272.135	136.571	2
18							R	175.119	88.0631	158.092	79.5498			1
NCBI BLAST search of GAFETRFVSQVESDTGDR
(Parameters: blastp, nr protein database, expect=20000, no filter, PAM30)
Other BLAST web gateways
All matches to this query
Score	Mr(calc)	Delta	Sequence	Site Analysis
65.4	2000.91	0.0068	GAFETRFVSQVESDTGDR	Deamidated R6 100.00%
16.3	2000.91	0.0068	GAFETRFVSQVESDTGDR	Deamidated Q10 0.00%

## Sheet: R358
Mascot Search Results															** Note that the isotopic distribution of the zoom in MS/MS fragments of y11 indicate that the isolated fragmented ion (obtained from a quadrupole m/z isolation window set at 1.7 Da) suggest that there is a heterogeneous mixture of citrullinated (labeled y(13)++ and non-citrullinated (non labeled peak to the left of the y(13)++ of the peptide/fragment ion present. The corresponding theoretical ci…
Peptide View
MS/MS Fragmentation of QIYNILSTLGLRPSTTDCDIVR
Found in sp|P35557-DDK|HXK4_HUMAN in MLYang, Hexokinase-4 with DDK tag OS=Homo sapiens OX=9606 GN=GCK PE=1 SV=1
Match to Query 20166: 2535.320382 from(846.114070,3+) intensity(376909.6562) rtinseconds(3468) rawfile(W:\Orbitrap_Fusion_2019_W\OTF19-3700B3_Yang_GK-PAD.raw) scans(20856) index(16254)
Title: SpectrumID: "18163"; File: "W:\Orbitrap_Fusion_2019_W\OTF19-3700B3_Yang_GK-PAD.raw"
Data file File Name: W:\Orbitrap_Fusion_2019_W\OTF19-3700B3_Yang_GK-PAD.raw;File Path: ;File Time: 9/18/2019 8:30:38 PM;File Size: 593268248 [Byte]
Monoisotopic mass of neutral peptide Mr(calc): 2535.3003
Variable modifications:
R12 : Deamidated (R), with neutral losses 0.0000(shown in table), 43.0058
C18 : Carbamidomethyl (C)
Ions Score: 18 Expect: 0.018
Matches : 14/360 fragment ions using 38 most intense peaks (help)
#	b	b++	b*	b*++	b0	b0++	Seq.	y	y++	y*	y*++	y0	y0++	#
1	129.066	65.0366	112.039	56.5233			Q							22
2	242.15	121.579	225.123	113.065			I	2408.25	1204.63	2391.22	1196.11	2390.24	1195.62	21
3	405.213	203.11	388.187	194.597			Y	2295.16	1148.09	2278.14	1139.57	2277.15	1139.08	20
4	519.256	260.132	502.23	251.619			N	2132.1	1066.55	2115.07	1058.04	2114.09	1057.55	19
5	632.34	316.674	615.314	308.161			I	2018.06	1009.53	2001.03	1001.02	2000.05	1000.53	18
6	745.424	373.216	728.398	364.702			L	1904.97	952.991	1887.95	944.478	1886.96	943.986	17
7	832.456	416.732	815.43	408.219	814.446	407.726	S	1791.89	896.449	1774.86	887.936	1773.88	887.444	16
8	933.504	467.256	916.477	458.742	915.493	458.25	T	1704.86	852.933	1687.83	844.42	1686.85	843.928	15
9	1046.59	523.798	1029.56	515.284	1028.58	514.792	L	1603.81	802.409	1586.78	793.896	1585.8	793.404	14
10	1103.61	552.308	1086.58	543.795	1085.6	543.303	G	1490.73	745.867	1473.7	737.354	1472.72	736.862	13
11	1216.69	608.85	1199.67	600.337	1198.68	599.845	L	1433.71	717.356	1416.68	708.843	1415.69	708.351	12
12	1373.78	687.393	1356.75	678.88	1355.77	678.388	R	1320.62	660.814	1303.59	652.301	1302.61	651.809	11
13	1470.83	735.919	1453.8	727.406	1452.82	726.914	P	1163.54	582.272	1146.51	573.758	1145.53	573.266	10
14	1557.86	779.435	1540.84	770.922	1539.85	770.43	S	1066.48	533.745	1049.46	525.232	1048.47	524.74	9
15	1658.91	829.959	1641.88	821.446	1640.9	820.954	T	979.451	490.229	962.425	481.716	961.441	481.224	8
16	1759.96	880.483	1742.93	871.97	1741.95	871.478	T	878.404	439.705	861.377	431.192	860.393	430.7	7
17	1874.99	937.996	1857.96	929.483	1856.98	928.991	D	777.356	389.182	760.329	380.668	759.345	380.176	6
18	2035.02	1018.01	2017.99	1009.5	2017.01	1009.01	C	662.329	331.668	645.303	323.155	644.318	322.663	5
19	2150.04	1075.53	2133.02	1067.01	2132.03	1066.52	D	502.298	251.653	485.272	243.139	484.288	242.648	4
20	2263.13	1132.07	2246.1	1123.55	2245.12	1123.06	I	387.271	194.139	370.245	185.626			3
21	2362.2	1181.6	2345.17	1173.09	2344.19	1172.6	V	274.187	137.597	257.161	129.084			2
22							R	175.119	88.0631	158.092	79.5498			1
NCBI BLAST search of QIYNILSTLGLRPSTTDCDIVR
(Parameters: blastp, nr protein database, expect=20000, no filter, PAM30)
Other BLAST web gateways
All matches to this query
Score	Mr(calc)	Delta	Sequence	Site Analysis
18.5	2535.3	0.0201	QIYNILSTLGLRPSTTDCDIVR	Deamidated R12 74.08%
13.6	2535.3	0.0201	QIYNILSTLGLRPSTTDCDIVR	Deamidated R22 24.25%

## Sheet: R369
Mascot Search Results
Peptide View
MS/MS Fragmentation of RACESVSTRAAHMCSAGLAGVINR
Found in sp|P35557-DDK|HXK4_HUMAN in MLYang, Hexokinase-4 with DDK tag OS=Homo sapiens OX=9606 GN=GCK PE=1 SV=1
Match to Query 20369: 2575.212132 from(859.411320,3+) intensity(77149.6875) rtinseconds(2424) rawfile(W:\Orbitrap_Fusion_2019_W\OTF19-3700B3_Yang_GK-PAD.raw) scans(14606) index(11485)
Title: SpectrumID: "12831"; File: "W:\Orbitrap_Fusion_2019_W\OTF19-3700B3_Yang_GK-PAD.raw"
Data file File Name: W:\Orbitrap_Fusion_2019_W\OTF19-3700B3_Yang_GK-PAD.raw;File Path: ;File Time: 9/18/2019 8:30:38 PM;File Size: 593268248 [Byte]
Monoisotopic mass of neutral peptide Mr(calc): 2575.2053
Variable modifications:
R1 : Deamidated (R), with neutral losses 0.0000(shown in table), 43.0058
C3 : Carbamidomethyl (C)
R9 : Deamidated (R), with neutral losses 0.0000(shown in table), 43.0058
C14 : Carbamidomethyl (C)
Ions Score: 23 Expect: 0.0071
Matches : 19/432 fragment ions using 56 most intense peaks (help)
#	b	b++	b*	b*++	b0	b0++	Seq.	y	y++	y*	y*++	y0	y0++	#
1	158.092	79.5498	141.066	71.0366			R							24
2	229.13	115.068	212.103	106.555			A	2419.13	1210.07	2402.1	1201.55	2401.12	1201.06	23
3	389.16	195.084	372.134	186.57			C	2348.09	1174.55	2331.06	1166.04	2330.08	1165.54	22
4	518.203	259.605	501.176	251.092	500.192	250.6	E	2188.06	1094.53	2171.03	1086.02	2170.05	1085.53	21
5	605.235	303.121	588.208	294.608	587.224	294.116	S	2059.02	1030.01	2041.99	1021.5	2041.01	1021.01	20
6	704.303	352.655	687.277	344.142	686.293	343.65	V	1971.99	986.496	1954.96	977.983	1953.97	977.491	19
7	791.335	396.171	774.309	387.658	773.325	387.166	S	1872.92	936.962	1855.89	928.449	1854.91	927.957	18
8	892.383	446.695	875.356	438.182	874.372	437.69	T	1785.88	893.446	1768.86	884.933	1767.87	884.441	17
9	1049.47	525.238	1032.44	516.724	1031.46	516.232	R	1684.84	842.922	1667.81	834.409	1666.83	833.917	16
10	1120.51	560.756	1103.48	552.243	1102.49	551.751	A	1527.75	764.38	1510.73	755.866	1509.74	755.374	15
11	1191.54	596.275	1174.52	587.761	1173.53	587.269	A	1456.71	728.861	1439.69	720.348	1438.7	719.856	14
12	1328.6	664.804	1311.57	656.291	1310.59	655.799	H	1385.68	693.342	1368.65	684.829	1367.67	684.337	13
13	1459.64	730.324	1442.62	721.811	1441.63	721.319	M	1248.62	624.813	1231.59	616.3	1230.61	615.808	12
14	1619.67	810.34	1602.65	801.827	1601.66	801.335	C	1117.58	559.293	1100.55	550.779	1099.57	550.288	11
15	1706.7	853.856	1689.68	845.342	1688.69	844.851	S	957.548	479.277	940.521	470.764	939.537	470.272	10
16	1777.74	889.374	1760.71	880.861	1759.73	880.369	A	870.516	435.761	853.489	427.248			9
17	1834.76	917.885	1817.74	909.372	1816.75	908.88	G	799.479	400.243	782.452	391.73			8
18	1947.85	974.427	1930.82	965.914	1929.84	965.422	L	742.457	371.732	725.43	363.219			7
19	2018.88	1009.95	2001.86	1001.43	2000.87	1000.94	A	629.373	315.19	612.346	306.677			6
20	2075.91	1038.46	2058.88	1029.94	2057.89	1029.45	G	558.336	279.671	541.309	271.158			5
21	2174.97	1087.99	2157.95	1079.48	2156.96	1078.99	V	501.314	251.161	484.288	242.648			4
22	2288.06	1144.53	2271.03	1136.02	2270.05	1135.53	I	402.246	201.627	385.219	193.113			3
23	2402.1	1201.55	2385.07	1193.04	2384.09	1192.55	N	289.162	145.085	272.135	136.571			2
24							R	175.119	88.0631	158.092	79.5498			1
NCBI BLAST search of RACESVSTRAAHMCSAGLAGVINR
(Parameters: blastp, nr protein database, expect=20000, no filter, PAM30)
Other BLAST web gateways
All matches to this query
Score	Mr(calc)	Delta	Sequence	Site Analysis
22.9	2575.21	0.0068	RACESVSTRAAHMCSAGLAGVINR	Deamidated R1, R9 98.00%

## Sheet: R377
Mascot Search Results
Peptide View
MS/MS Fragmentation of RACESVSTRAAHMCSAGLAGVINR
Found in sp|P35557-DDK|HXK4_HUMAN in MLYang, Hexokinase-4 with DDK tag OS=Homo sapiens OX=9606 GN=GCK PE=1 SV=1
Match to Query 20370: 2575.213392 from(859.411740,3+) intensity(125435.8203) rtinseconds(2425) rawfile(W:\Orbitrap_Fusion_2019_W\OTF19-3700B3_Yang_GK-PAD.raw) scans(14608) index(11486)
Title: SpectrumID: "12832"; File: "W:\Orbitrap_Fusion_2019_W\OTF19-3700B3_Yang_GK-PAD.raw"
Data file File Name: W:\Orbitrap_Fusion_2019_W\OTF19-3700B3_Yang_GK-PAD.raw;File Path: ;File Time: 9/18/2019 8:30:38 PM;File Size: 593268248 [Byte]
																			Zoom
Monoisotopic mass of neutral peptide Mr(calc): 2575.2053
Variable modifications:
R1 : Deamidated (R), with neutral losses 0.0000(shown in table), 43.0058
C3 : Carbamidomethyl (C)
R9 : Deamidated (R), with neutral losses 0.0000(shown in table), 43.0058
C14 : Carbamidomethyl (C)
Ions Score: 39 Expect: 0.0007
Matches : 22/432 fragment ions using 55 most intense peaks (help)
#	b	b++	b*	b*++	b0	b0++	Seq.	y	y++	y*	y*++	y0	y0++	#
1	158.092	79.5498	141.066	71.0366			R							24
2	229.13	115.068	212.103	106.555			A	2419.13	1210.07	2402.1	1201.55	2401.12	1201.06	23
3	389.16	195.084	372.134	186.57			C	2348.09	1174.55	2331.06	1166.04	2330.08	1165.54	22
4	518.203	259.605	501.176	251.092	500.192	250.6	E	2188.06	1094.53	2171.03	1086.02	2170.05	1085.53	21
5	605.235	303.121	588.208	294.608	587.224	294.116	S	2059.02	1030.01	2041.99	1021.5	2041.01	1021.01	20
6	704.303	352.655	687.277	344.142	686.293	343.65	V	1971.99	986.496	1954.96	977.983	1953.97	977.491	19
7	791.335	396.171	774.309	387.658	773.325	387.166	S	1872.92	936.962	1855.89	928.449	1854.91	927.957	18
8	892.383	446.695	875.356	438.182	874.372	437.69	T	1785.88	893.446	1768.86	884.933	1767.87	884.441	17
9	1049.47	525.238	1032.44	516.724	1031.46	516.232	R	1684.84	842.922	1667.81	834.409	1666.83	833.917	16
10	1120.51	560.756	1103.48	552.243	1102.49	551.751	A	1527.75	764.38	1510.73	755.866	1509.74	755.374	15
11	1191.54	596.275	1174.52	587.761	1173.53	587.269	A	1456.71	728.861	1439.69	720.348	1438.7	719.856	14
12	1328.6	664.804	1311.57	656.291	1310.59	655.799	H	1385.68	693.342	1368.65	684.829	1367.67	684.337	13
13	1459.64	730.324	1442.62	721.811	1441.63	721.319	M	1248.62	624.813	1231.59	616.3	1230.61	615.808	12
14	1619.67	810.34	1602.65	801.827	1601.66	801.335	C	1117.58	559.293	1100.55	550.779	1099.57	550.288	11
15	1706.7	853.856	1689.68	845.342	1688.69	844.851	S	957.548	479.277	940.521	470.764	939.537	470.272	10
16	1777.74	889.374	1760.71	880.861	1759.73	880.369	A	870.516	435.761	853.489	427.248			9
17	1834.76	917.885	1817.74	909.372	1816.75	908.88	G	799.479	400.243	782.452	391.73			8
18	1947.85	974.427	1930.82	965.914	1929.84	965.422	L	742.457	371.732	725.43	363.219			7
19	2018.88	1009.95	2001.86	1001.43	2000.87	1000.94	A	629.373	315.19	612.346	306.677			6
20	2075.91	1038.46	2058.88	1029.94	2057.89	1029.45	G	558.336	279.671	541.309	271.158			5
21	2174.97	1087.99	2157.95	1079.48	2156.96	1078.99	V	501.314	251.161	484.288	242.648			4
22	2288.06	1144.53	2271.03	1136.02	2270.05	1135.53	I	402.246	201.627	385.219	193.113			3
23	2402.1	1201.55	2385.07	1193.04	2384.09	1192.55	N	289.162	145.085	272.135	136.571			2
24							R	175.119	88.0631	158.092	79.5498			1
NCBI BLAST search of RACESVSTRAAHMCSAGLAGVINR
(Parameters: blastp, nr protein database, expect=20000, no filter, PAM30)
Other BLAST web gateways
All matches to this query
Score	Mr(calc)	Delta	Sequence	Site Analysis
38.8	2575.21	0.0081	RACESVSTRAAHMCSAGLAGVINR	Deamidated R1, R9 99.87%
6.4	2575.21	0.0081	RACESVSTRAAHMCSAGLAGVINR	Deamidated R1, R24 0.06%
4.8	2575.21	0.0081	RACESVSTRAAHMCSAGLAGVINR	Deamidated R1, N23 0.04%

## Sheet: R392
Mascot Search Results
Peptide View
MS/MS Fragmentation of AAHMCSAGLAGVINRMR
Found in sp|P35557-DDK|HXK4_HUMAN in MLYang, Hexokinase-4 with DDK tag OS=Homo sapiens OX=9606 GN=GCK PE=1 SV=1
Match to Query 17099: 1814.875092 from(605.965640,3+) intensity(112056.9844) rtinseconds(2546) rawfile(W:\Orbitrap_Fusion_2019_W\OTF19-3700B3_Yang_GK-PAD.raw) scans(15412) index(12191)
Title: SpectrumID: "13584"; File: "W:\Orbitrap_Fusion_2019_W\OTF19-3700B3_Yang_GK-PAD.raw"
Data file File Name: W:\Orbitrap_Fusion_2019_W\OTF19-3700B3_Yang_GK-PAD.raw;File Path: ;File Time: 9/18/2019 8:30:38 PM;File Size: 593268248 [Byte]
Monoisotopic mass of neutral peptide Mr(calc): 1814.8702
Variable modifications:
C5 : Carbamidomethyl (C)
R15 : Deamidated (R), with neutral losses 0.0000(shown in table), 43.0058
Ions Score: 51 Expect: 1.7e-05
Matches : 30/212 fragment ions using 73 most intense peaks (help)
#	b	b++	b*	b*++	b0	b0++	Seq.	y	y++	y*	y*++	y0	y0++	#
1	72.0444	36.5258					A							17
2	143.082	72.0444					A	1744.84	872.924	1727.81	864.411	1726.83	863.918	16
3	280.14	140.574					H	1673.8	837.405	1656.78	828.892	1655.79	828.4	15
4	411.181	206.094					M	1536.74	768.876	1519.72	760.362	1518.73	759.87	14
5	571.212	286.109					C	1405.7	703.356	1388.68	694.842	1387.69	694.35	13
6	658.244	329.625			640.233	320.62	S	1245.67	623.34	1228.65	614.827	1227.66	614.335	12
7	729.281	365.144			711.27	356.139	A	1158.64	579.824	1141.61	571.311			11
8	786.302	393.655			768.292	384.649	G	1087.6	544.306	1070.58	535.792			10
9	899.386	450.197			881.376	441.192	L	1030.58	515.795	1013.56	507.282			9
10	970.423	485.715			952.413	476.71	A	917.499	459.253	900.472	450.74			8
11	1027.44	514.226			1009.43	505.221	G	846.461	423.734	829.435	415.221			7
12	1126.51	563.76			1108.5	554.755	V	789.44	395.224	772.413	386.71			6
13	1239.6	620.302			1221.59	611.297	I	690.372	345.689	673.345	337.176			5
14	1353.64	677.324	1336.61	668.811	1335.63	668.318	N	577.288	289.147	560.261	280.634			4
15	1510.73	755.866	1493.7	747.353	1492.71	746.861	R	463.245	232.126	446.218	223.613			3
16	1641.77	821.386	1624.74	812.873	1623.76	812.381	M	306.159	153.583	289.133	145.07			2
17							R	175.119	88.0631	158.092	79.5498			1
NCBI BLAST search of AAHMCSAGLAGVINRMR
(Parameters: blastp, nr protein database, expect=20000, no filter, PAM30)
Other BLAST web gateways
All matches to this query
Score	Mr(calc)	Delta	Sequence	Site Analysis
51	1814.87	0.0049	AAHMCSAGLAGVINRMR	Deamidated R15 59.74%
48.8	1814.87	0.0049	AAHMCSAGLAGVINRMR	Deamidated N14 36.67%
38.7	1814.87	0.0049	AAHMCSAGLAGVINRMR	Deamidated R17 3.59%

## Sheet: R403
Mascot Search Results
Peptide View
MS/MS Fragmentation of SEDVMR
Found in sp|P35557-DDK|HXK4_HUMAN in MLYang, Hexokinase-4 with DDK tag OS=Homo sapiens OX=9606 GN=GCK PE=1 SV=1
Match to Query 9639: 736.308454 from(737.315730,1+) intensity(317686.8125) rtinseconds(1228) rawfile(W:\Orbitrap_Fusion_2019_W\OTF19-3700B3_Yang_GK-PAD.raw) scans(6793) index(4784)
Title: SpectrumID: "5598"; File: "W:\Orbitrap_Fusion_2019_W\OTF19-3700B3_Yang_GK-PAD.raw"
Data file File Name: W:\Orbitrap_Fusion_2019_W\OTF19-3700B3_Yang_GK-PAD.raw;File Path: ;File Time: 9/18/2019 8:30:38 PM;File Size: 593268248 [Byte]
Monoisotopic mass of neutral peptide Mr(calc): 736.3061
Variable modifications:
R6 : Deamidated (R), with neutral losses 0.0000(shown in table), 43.0058
Ions Score: 24 Expect: 0.0054
Matches : 9/34 fragment ions using 19 most intense peaks (help)
#	b	b0	Seq.	y	y*	y0	#
1	88.0393	70.0287	S				6
2	217.082	199.071	E	650.281	633.255	632.271	5
3	332.109	314.098	D	521.239	504.212	503.228	4
4	431.177	413.167	V	406.212	389.185		3
5	562.218	544.207	M	307.144	290.117		2
6			R	176.103	159.076		1
NCBI BLAST search of SEDVMR
(Parameters: blastp, nr protein database, expect=20000, no filter, PAM30)
Other BLAST web gateways
All matches to this query
Score	Mr(calc)	Delta	Sequence
23.8	736.306	0.0023	SEDVMR
3.2	736.306	0.0023	EQATMR

[truncated: 1 more sheets: R422]
